# Supplementary material for: Mechanical Property of Polypropylene Gels Associated with That of Molten Polypropylenes
Source: Gels. 2021 Jul 23;7(3):99. doi: 10.3390/gels7030099 (PMC8395817; doi:10.3390/gels7030099)
Supplement: Supplementary file 1 [file gels-07-00099-s001.zip]

Archive with 1 entries (1 files):
- gels-1253415-supplementary.pdf
